# Supplementary material for: Genome sequence and analysis of a Japanese radish (Raphanus sativus) cultivar named ‘Sakurajima Daikon’ possessing giant root
Source: DNA Res. 2020 May 19;27(2):dsaa010. doi: 10.1093/dnares/dsaa010 (PMC7334891; doi:10.1093/dnares/dsaa010)
Supplement: dsaa010_Supplementary_Data [file dsaa010_supplementary_data.xlsx]

## Sheet: TableS1
Supplementary Table S1 Program tools used for genome assembly and gene prediction
Program name	Version	Reference
ALLMAPS	0.7.3	Tang, H., Zhang, X., Miao, C., et al. 2015, ALLMAPS: robust scaffold ordering based on multiple maps. Genome Biol, 16, 3.
Arrow	2.2.2	Implemented in SMRT Link v5.0 (PacBio)
Augustus	3.0.3	Stanke, M., Keller, O., Gunduz, I., Hayes, A., Waack, S. and Morgenstern, B. 2006, AUGUSTUS: ab initio prediction of alternative transcripts. Nucleic Acids Res, 34, W435-439.
Bowtie2	2.2.3	Langmead, B. and Salzberg, S. L. 2012, Fast gapped-read alignment with Bowtie 2. Nat Methods, 9, 357-359.
BUSCO	3.0.2	Simao, F. A., Waterhouse, R. M., Ioannidis, P., Kriventseva, E. V. and Zdobnov, E. M. 2015, BUSCO: assessing genome assembly and annotation completeness with single-copy orthologs. Bioinformatics, 31, 3210-3212.
D-Genies		Cabanettes, F. and Klopp, C. 2018, D-GENIES: dot plot large genomes in an interactive, efficient and simple way. PeerJ, 6, e4958.
Falcon-unzip	1.8	Chin, C. S., Peluso, P., Sedlazeck, F. J., et al. 2016, Phased diploid genome assembly with single-molecule real-time sequencing. Nat Methods, 13, 1050-1054.
FASTX-Toolkit	0.0.13	http://hannonlab.cshl.edu/fastx_toolkit
Jellyfish	2.2.6	Marcais, G. and Kingsford, C. 2011, A fast, lock-free approach for efficient parallel counting of occurrences of k-mers. Bioinformatics, 27, 764-770.
Le-MAP3	0.2	Rastas, P. 2017, Lep-MAP3: robust linkage mapping even for low-coverage whole genome sequencing data. Bioinformatics, 33, 3726-3732.
Minimap2	2.17	Li, H. 2018, Minimap2: pairwise alignment for nucleotide sequences. Bioinformatics, 34, 3094-3100.
PRINSEQ	0.20.4	Schmieder, R. and Edwards, R. 2011, Quality control and preprocessing of metagenomic datasets. Bioinformatics, 27, 863-864.
Repbase		Jurka J., Kapitonov V.V., Pavlicek A., Klonowski P., Kohany O., Walichiewicz J. 2005, Repbase Update, a database of eukaryotic repetitive elements, Cytogenet. Genome Res, 110, 462–467.
RepeatMasker	4.0.3	Smit A.F.A., Hubley R., Green P.. 2013-2015, RepeatMasker Open-4.0. http://www.repeatmasker.org
RepeatScout	1.0.5	Price A.L., Jones N.C., Pevzner P.A.. 2005, De novo identification of repeat families in large genomes, Bioinformatics, 21, i351–i358.
SAMtools	0.1.19	Li, H., Handsaker, B., Wysoker, A., et al. 2009, The Sequence Alignment/Map format and SAMtools. Bioinformatics, 25, 2078-2079.
Trinity		Grabherr, M. G., Haas, B. J., Yassour, M., et al. 2011, Full-length transcriptome assembly from RNA-Seq data without a reference genome. Nat Biotechnol, 29, 644-652.
VCFtools	0.1.12b	Danecek, P., Auton, A., Abecasis, G., et al. 2011, The variant call format and VCFtools. Bioinformatics, 27, 2156-2158.
